# Supplementary material for: Therapeutic Effects of Heterotrigona itama (Stingless Bee) Bee Bread in Improving Hepatic Lipid Metabolism through the Activation of the Keap1/Nrf2 Signaling Pathway in an Obese Rat Model
Source: Antioxidants (Basel). 2022 Nov 5;11(11):2190. doi: 10.3390/antiox11112190 (PMC9686663; doi:10.3390/antiox11112190)
Supplement: Supplementary file 1 [file antioxidants-11-02190-s001.zip]

Archive with 1 entries (1 files):
- antioxidants-1972467-supplementary.pdf
